# Supplementary material for: Polymeric Microfluidic Devices Fabricated Using Epoxy Resin for Chemically Demanding and Day-Long Experiments
Source: Biosensors (Basel). 2022 Oct 7;12(10):838. doi: 10.3390/bios12100838 (PMC9599855; doi:10.3390/bios12100838)
Supplement: Supplementary file 1 [file biosensors-12-00838-s001.zip]

Archive with 1 entries (1 files):
- biosensors-1906064-supplementary.pdf
